# Supplementary material for: Whole genome analysis unveils genetic diversity and potential virulence determinants in Vibrio parahaemolyticus associated with disease outbreak among cultured Litopenaeus vannamei (Pacific white shrimp) in India
Source: Virulence. 2021 Aug 20;12(1):1936–49. doi: 10.1080/21505594.2021.1947448 (PMC8381830; doi:10.1080/21505594.2021.1947448)
Supplement: Supplemental Material [file KVIR_A_1947448_SM6715.zip]

Archive with 2 entries (1 files):
- supplementary/
- supplementary/Supplementary fileclean.docx
